# Supplementary material for: An atlas of inter- and intra-tumor heterogeneity of apoptosis competency in colorectal cancer tissue at single-cell resolution
Source: Cell Death Differ. 2021 Nov 9;29(4):806–17. doi: 10.1038/s41418-021-00895-9 (PMC8990071; doi:10.1038/s41418-021-00895-9)
Supplement: Supplementary file 12 — Supplementary Table 4 [file 41418_2021_895_MOESM12_ESM.csv]

tested protein term	tested protein	tested heterogenity term	cell population	n cores	survival variable	HR mean protein level				HR heterogenity term				interaction term: mean protein : heterogenity variable
tested protein term	tested protein	tested heterogenity term	cell population	n cores	survival variable	HR	lower 95%CI	upper 95%CI	p value	HR	lower 95%CI	upper 95%CI	p value	HR	lower 95%CI	upper 95%CI	p value
max substrate cleavage	apoptocell	Shannon Entropy	Epithelial	108	DFS	0.62	0.49	0.79	0.0001	0.74	0.29	1.86	0.5202	no significant interaction (p > 0.1)	NA	NA	NA
protein mean level	CASP3	Shannon Entropy	Epithelial	108	DFS	0.20	0.06	0.71	0.0130	1.19	0.26	5.47	0.8222	no significant interaction (p > 0.1)	NA	NA	NA
protein mean level	CASP9	Shannon Entropy	Epithelial	108	DFS	3.35	0.84	13.37	0.0872	0.46	0.09	2.39	0.3533	no significant interaction (p > 0.1)	NA	NA	NA
protein mean level	SMAC	Shannon Entropy	Epithelial	108	DFS	0.11	0.01	1.33	0.0822	1.51	0.18	12.74	0.7041	no significant interaction (p > 0.1)	NA	NA	NA
protein mean level	XIAP	Shannon Entropy	Epithelial	108	DFS	0.30	0.06	1.50	0.1431	2.45	0.28	21.09	0.4160	no significant interaction (p > 0.1)	NA	NA	NA
max substrate cleavage	apoptocell	Moran's I	Epithelial	108	DFS	0.62	0.49	0.79	0.0001	0.76	0.13	4.56	0.7610	no significant interaction (p > 0.1)	NA	NA	NA
protein mean level	CASP3	Moran's I	Epithelial	108	DFS	2.93	0.40	21.51	0.2914	0.82	0.24	2.78	0.7491	0.08	0.01	0.53	0.0088
protein mean level	CASP9	Moran's I	Epithelial	108	DFS	2.00	0.85	4.70	0.1119	1.19	0.47	3.02	0.7086	no significant interaction (p > 0.1)	NA	NA	NA
protein mean level	SMAC	Moran's I	Epithelial	108	DFS	0.16	0.05	0.55	0.0037	1.40	0.53	3.71	0.4960	no significant interaction (p > 0.1)	NA	NA	NA
protein mean level	XIAP	Moran's I	Epithelial	108	DFS	0.47	0.14	1.60	0.2276	0.20	0.03	1.60	0.1298	no significant interaction (p > 0.1)	NA	NA	NA
